# Supplementary material for: Association Between Entropy Monitoring, Burst Suppression and Early Postoperative Cognitive Dysfunction in Emergency Surgery: A Retrospective Cohort Study
Source: J Clin Med. 2026 Jan 25;15(3):968. doi: 10.3390/jcm15030968 (PMC12898030; doi:10.3390/jcm15030968)
Supplement: Supplementary file 1 [file jcm-15-00968-s001.zip]

Archive with 1 entries (1 files):
- jcm-4085726-supplementary.zip
